# Supplementary material for: Nicotine facilitates VSMC dysfunction through a miR-200b/RhoGDIA/cytoskeleton module
Source: Sci Rep. 2017 Mar 2;7:43798. doi: 10.1038/srep43798 (PMC5333142; doi:10.1038/srep43798)
Supplement: Supplementary Dataset 1 [file srep43798-s2.xls]

## Sheet: Sheet1
Supplementary Table 1. Sequences of primers used to detect RhoA, Rac1, Cdc42, RhoGDIA and Gapdh by qRT-PCR. All primers were spanning intron primers.
Gene name	Sense primers	Antisense primers	Product length (bp)
RhoGDIA	5ˊ-GATGACGACAAGACTGACCA-3ˊ	5ˊ-GTTCTGTTCCATTCTAGAAGCC-3ˊ	292
RhoA	5ˊ-GTCCTTCTGACACTGCTCTA-3ˊ	5ˊ-AAAAACTGAATACCCACCCC-3ˊ	259
Rac1	5ˊ-CCCCCATTCTTGCTCAGATT-3ˊ	5ˊ-CACCCACAACTAGGAACAGA-3ˊ	299
Cdc42	5ˊ-CCATCCTGTTTGAAAGCCTC-3ˊ	5ˊ-AATCCTCCCTTCCCCATTAC-3ˊ	274
Gapdh	5ˊ-GGGAAATGAGAGAGGCCCAG-3ˊ	5ˊ-TACGGCCAAATCCGTTCACA-3ˊ	273
